# Supplementary material for: Association Mapping of Diastatic Power in UK Winter and Spring Barley by Exome Sequencing of Phenotypically Contrasting Variety Sets
Source: Front Plant Sci. 2017 Sep 12;8:1566. doi: 10.3389/fpls.2017.01566 (PMC5601066; doi:10.3389/fpls.2017.01566)
Supplement: Supplementary file 1 [file Table1.XLSX]

## Sheet: Sheet1
Table S1: Details of the barley varieties used in the study. Variety name (or identifier) is indicated along with seasonal growth habit, ear row-type (where known) and AFP code (where applicable). Predicted means from historical RL/NL trials are shown along with individual trial means from 8 trials undertaken in the BBSRC Crop Improvement Research Club funded project: ‘Improving the processabilit…
Variety	Seasonal Habit	Ear Row-Type	AFP Code	DP (Impromalt)	JHIMQ13	KWS13	JHIMQ14	KWS14	JHIFD13	LIM13	JHIFD14	LIM14	Combined DP	Contrasting Set	KASP Genotyped
995964	SB	2	2044	84.1861	-	-	-	-	-	-	-	-	75.99	-	-
20157 A	SB	2	2043	116.464	-	-	-	-	-	-	-	-	108.27	-	-
A96-103	SB	2	1745	115.425	-	-	-	-	-	-	-	-	107.23	-	-
Acapella	SB	2	1419	97.2056	-	-	-	-	-	-	-	-	89.01	-	-
Acclaim	SB	2	2552	104.374	-	-	-	-	-	-	-	-	96.18	-	-
Acoustic	SB	2	2606	98.6017	-	-	-	-	-	-	-	-	90.41	-	-
Acrobat	SB	2	2102	124.991	-	-	-	-	-	-	-	-	116.79	-	-
Acumen	SB	2	2623	106.304	-	-	-	-	-	-	-	-	98.11	-	-
Adonis	SB	2	1666	132.633	-	-	-	-	96.8853	87.8853	111.414	90.4142	109.85	-	YES
Agenda	SB	2	1589	81.136	-	-	-	-	-	-	-	-	72.94	-	-
Akcent	SB	2	-	-	-	-	-	-	88.9969	44.1969	-	-	83.68	-	-
Akita	SB	2	1555	104.753	-	-	-	-	-	-	-	-	96.56	-	-
Alabama	SB	2	1597	70.7982	-	-	-	-	-	-	-	-	62.6	Spring Low DP	-
Alexis	SB	2	904	122.059	-	-	-	-	102.963	69.9627	143.575	64.5755	106.63	-	YES
Alliot	SB	2	1563	121.975	-	-	-	-	-	-	-	-	113.78	-	-
Aluminium	SB	2	2048	79.8484	-	-	-	-	-	-	-	-	71.65	-	-
Alveston	SB	2	2644	105.12	-	-	-	-	-	-	-	-	96.92	-	-
Ambassade	SB	-	2214	110.948	-	-	-	-	-	-	-	-	102.75	-	-
Amber	SB	2	1185	92.9344	-	-	-	-	-	-	-	-	84.74	-	-
Amourette	SB	2	1842	86.7569	-	-	-	-	-	-	-	-	78.56	-	-
Amphora	SB	2	1588	68.6501	-	-	-	-	-	-	-	-	60.45	Spring Low DP	-
Anaconda	SB	2	2111	91.2358	-	-	-	-	-	-	-	-	83.04	-	-
Anais	SB	2	1687	107.54	-	-	-	-	-	-	-	-	99.34	-	-
Annabell	SB	2	1496	85.4929	-	-	-	-	-	-	94.7667	58.7667	78.29	-	YES
Appaloosa	SB	2	2030	89.202	-	-	-	-	91.5471	72.3471	91.7247	104.725	95.91	-	YES
Aramir	SB	2	98	83.3567	-	-	-	-	116.963	84.9627	-	-	103.75	-	YES
Artisan	SB	2	2631	99.2187	-	-	-	-	-	-	-	-	91.02	-	-
Aspen	SB	2	1409	108.489	-	-	-	-	81.3309	85.3309	-	-	100.38	-	YES
Astoria	SB	2	1565	99.4436	-	-	-	-	70.3309	127.331	108.908	73.9077	101.98	-	YES
Atem	SB	2	272	86.3617	-	-	-	-	52.2298	58.2298	70.8186	82.8186	76.09	-	YES
Athena	SB	2	1863	88.2767	-	-	-	-	-	-	-	-	80.08	-	-
Athos	SB	2	-	-	-	-	-	-	72.3309	78.3309	70.4537	61.4537	80.19	-	YES
Attraction	SB	-	2041	105.227	-	-	-	-	-	-	-	-	97.03	-	-
Avalon	SB	2	2633	112.383	-	-	-	-	-	-	-	-	104.19	-	-
Azalea	SB	2	2180	113.619	-	-	-	-	-	-	-	-	105.42	-	-
Azure	SB	2	1591	86.4011	-	-	-	-	-	-	-	-	78.2	-	-
Balalaika	SB	2	2173	107.473	-	-	-	-	-	-	-	-	99.28	-	-
Barke	SB	2	1503	122.196	-	-	-	-	122.559	70.5593	176.767	130.767	130.57	-	YES
Beatrix2	SB	2	2047	102.212	-	-	-	-	-	-	-	-	94.02	-	-
Belgravia	SB	2	2201	119.724	-	-	-	-	90.8853	79.8853	-	-	105.49	Spring High DP	-
Benchmark	SB	2	2351	119.53	-	-	-	-	-	-	-	-	111.33	-	-
Berlioz	SB	2	2116	91.1118	-	-	-	-	-	-	-	-	82.92	-	-
Berwick	SB	2	1474	91.2209	-	-	-	-	-	-	-	-	83.02	-	-
Beryllium	SB	2	1847	105.283	-	-	-	-	93.7443	78.7443	102.575	80.5755	98.18	-	YES
Blenheim	SB	2	688	90.9975	-	-	-	-	51.8853	74.8853	-	-	81.25	-	YES
Bogart	SB	2	2482	94.6597	-	-	-	-	-	-	-	-	86.46	-	-
Braemar	SB	2	1654	119.315	-	-	-	-	118.744	107.744	123.414	89.4142	117.73	-	YES
Brahms	SB	2	1191	112.711	-	-	-	-	80.3309	71.3309	-	-	96.78	-	YES
Brazil	SB	2	1780	94.9951	-	-	-	-	52.2298	36.2298	88.8186	76.8186	75.82	Spring Low DP	-
Brewster	SB	2	1147	102.167	-	-	-	-	-	-	-	-	93.97	-	-
Brioni	SB	2	2649	130.548	-	-	-	-	-	-	-	-	122.35	-	-
Brise	SB	2	1576	84.4245	-	-	-	-	-	-	-	-	76.23	-	-
Bunting	SB	2	2711	106.644	-	-	-	-	-	-	-	-	98.45	-	-
Butler	SB	2	2267	95.1807	-	-	-	-	-	-	-	-	86.98	-	-
Cadence	SB	-	2556	102.439	-	-	-	-	-	-	-	-	94.24	-	-
Cairn	SB	2	2338	79.5285	-	-	-	-	-	-	-	-	71.33	Spring Low DP	-
Calico	SB	2	2104	86.9447	-	-	-	-	52.9328	26.9328	-	-	64.26	Spring Low DP	-
Camargue	SB	2	610	93.2178	-	-	-	-	63.9328	46.9328	90.9077	94.9077	83.98	-	YES
Campala	SB	2	1762	111.852	-	-	-	-	-	-	-	-	103.66	-	-
Carafe	SB	2	1862	118.778	-	-	-	-	64.1449	68.9449	92.4537	59.4537	86.76	-	YES
Carlota	SB	-	1367	102.355	-	-	-	-	-	-	-	-	94.16	-	-
Carvilla	SB	2	1967	113.319	-	-	-	-	-	-	-	-	105.12	-	-
Catalina	SB	2	1746	110.838	-	-	-	-	-	-	-	-	102.64	-	-
Catamaran	SB	2	2540	99.4805	-	-	-	-	-	-	-	-	91.28	-	-
Cecilia	SB	2	1432	115.275	-	-	-	-	-	-	-	-	107.08	-	-
Celebra	SB	2	1673	99.325	-	-	-	-	-	-	-	-	91.13	-	-
Cellar	SB	2	1574	114.845	-	-	-	-	-	-	117.029	91.0294	106.24	-	YES
Central	SB	2	2425	118.472	-	-	-	-	-	-	-	-	110.28	-	-
Centurion	SB	2	2054	84.9285	-	-	-	-	-	-	-	-	76.73	-	-
Century	SB	2	1410	101.646	-	-	-	-	81.8853	69.8853	-	-	93.13	-	YES
Chad	SB	2	974	105.414	-	-	-	-	81.7449	65.7449	-	-	92.96	-	YES
Chalice	SB	2	1354	86.7272	-	-	-	-	65.9471	59.5471	-	-	79.4	-	YES
Chance	SB	2	2422	98.4891	-	-	-	-	-	-	-	-	90.29	-	-
Chariot	SB	2	1031	115.89	-	-	-	-	-	-	-	-	107.69	-	YES
Charm	SB	2	1303	97.3779	-	-	-	-	-	-	-	-	89.18	-	-
Chaser	SB	2	1499	110.877	-	-	-	-	-	-	-	-	102.68	-	-
Checkmate	SB	2	2396	83.5142	-	-	-	-	-	-	-	-	75.32	-	-
Chelmar	SB	-	1971	122.032	-	-	-	-	-	-	-	-	113.84	-	-
Chieftain	SB	2	1237	105.646	-	-	-	-	-	-	-	-	97.45	-	-
Chime	SB	2	1480	109.045	-	-	-	-	97.7443	101.744	107.414	75.4142	104.27	Spring High DP	-
Chronicle	SB	2	2466	98.8155	-	-	-	-	101.885	87.8853	113.029	77.0294	101.73	-	YES
Cindy	SB	2	1490	74.9093	-	-	-	-	-	-	-	-	66.71	Spring Low DP	-
Class	SB	2	1777	116.791	-	-	-	-	75.3449	68.9449	107.819	99.8186	99.74	-	YES
Cocktail	SB	2	1769	99.7745	-	-	-	-	66.2298	54.2298	135.767	96.7667	96.55	-	YES
Cognac	SB	2	2360	108.72	-	-	-	-	-	-	-	-	100.52	-	-
Colada	SB	2	1500	106.773	-	-	-	-	-	-	-	-	98.58	-	-
Colston	SB	2	1766	108.01	-	-	-	-	-	-	-	-	99.81	-	-
Columbus	SB	2	2481	104.386	-	-	-	-	-	-	-	-	96.19	-	-
Concerto	SB	2	2288	99.5563	-	-	-	-	80.8543	61.8543	-	-	89.41	-	YES
Conchita	SB	2	2298	99.7165	-	-	-	-	-	-	-	-	91.52	-	-
Connexion	SB	2	2208	112.14	-	-	-	-	-	-	-	-	103.94	-	-
Convivial	SB	2	2557	110.542	-	-	-	-	-	-	-	-	102.35	-	-
Cooper	SB	2	1146	87.5873	-	-	-	-	60.1969	53.7969	113.767	72.7667	83.62	-	YES
Cork	SB	2	1187	119.798	-	-	-	-	114.559	99.5593	134.819	91.8186	118.11	-	YES
Corniche	SB	2	721	99.9633	-	-	-	-	-	-	-	-	91.77	-	-
Corsica	SB	2	2025	80.2243	-	-	-	-	-	-	-	-	72.03	-	-
County	SB	2	1572	105.865	-	-	-	-	75.9627	89.9627	-	-	99.26	-	YES
CPBT B67	SB	2	1947	98.9381	-	-	-	-	-	-	-	-	90.74	-	-
CPBT B76	SB	2	2112	91.2892	-	-	-	-	-	-	-	-	83.09	-	-
CPBT B80	SB	2	2213	108.466	-	-	-	-	-	-	-	-	100.27	-	-
Cribbage	SB	2	2039	102.296	-	-	-	-	-	-	-	-	94.1	-	-
Cristalia	SB	2	-	-	-	-	-	-	76.9627	86.9627	131.819	111.819	111.44	-	-
Crooner	SB	2	2560	83.1077	-	-	-	-	-	-	-	-	74.91	-	-
Cropton	SB	2	2276	96.109	-	-	-	-	100.854	72.8543	84.4537	108.454	98.55	-	YES
Crusader	SB	2	1290	94.432	-	-	-	-	-	-	-	-	86.24	-	-
Cupito	SB	2	2486	117.975	-	-	-	-	-	-	-	-	109.78	-	-
Dallas	SB	2	1022	-	-	-	-	-	63.3969	48.9969	139.454	63.4537	88.37	-	YES
Dandy	SB	2	674	94.2732	-	-	-	-	-	-	-	-	86.08	-	-
Davos	SB	2	2268	89.6585	-	-	-	-	-	-	-	-	81.46	-	-
Decanter	SB	2	1411	117.988	-	-	-	-	105.212	70.2118	107.414	72.4142	100.65	-	YES
Delibes	SB	2	1133	107.53	-	-	-	-	68.8543	69.8543	85.7247	89.7247	90.34	-	YES
Derkado	SB	2	1011	80.3991	-	-	-	-	57.7449	41.7449	-	-	68.62	-	YES
Deveron	SB	2	2702	106.707	-	-	-	-	-	-	-	-	98.51	-	-
Dew	SB	2	1556	75.5638	-	-	-	-	-	-	-	-	67.37	-	-
Doyen	SB	2	1865	102.146	-	-	-	-	-	-	55.7247	67.7247	73.81	-	YES
Dragoon	SB	2	2719	102.498	-	-	-	-	-	-	-	-	94.3	-	-
Draught	SB	2	1294	113.561	-	-	-	-	-	-	-	-	105.36	-	-
Drum	SB	2	1867	92.4233	-	-	-	-	87.3969	71.3969	-	-	92.4	-	YES
DSV 70508	SB	-	1648	102.775	-	-	-	-	-	-	-	-	94.58	-	-
Editha	SB	2	2548	96.638	-	-	-	-	-	-	-	-	88.44	-	-
Extract	SB	2	1357	115.546	-	-	-	-	-	-	-	-	107.35	-	-
F403	SB	-	1558	107.732	-	-	-	-	-	-	-	-	99.54	-	-
Fairytale	SB	2	2191	103.694	-	-	-	-	68.9328	44.9328	-	-	81.18	-	YES
FDO-96074-502	SB	-	1977	103.915	-	-	-	-	-	-	-	-	95.72	-	-
Fealty	SB	2	2564	100.844	-	-	-	-	-	-	-	-	92.65	-	-
Felicie	SB	2	1091	91.4706	-	-	-	-	-	-	-	-	83.27	-	-
Feltwell	SB	2	1875	125.292	-	-	-	-	-	-	-	-	117.1	-	-
Ferment2	SB	2	1356	98.5256	-	-	-	-	-	-	-	-	90.33	-	-
Flagon 2RSB	SB	2	1765	99.8984	-	-	-	-	-	-	-	-	91.7	-	-
Flick Sejet	SB	2	1839	99.388	-	-	-	-	-	-	-	-	91.19	-	-
Fontana	SB	2	1594	116.866	-	-	-	-	-	-	-	-	108.67	-	-
Force AFP2399	SB	2	2399	90.0367	-	-	-	-	-	-	-	-	81.84	-	-
Forensic	SB	2	2274	112.715	-	-	-	-	-	-	-	-	104.52	-	-
Foxtrot	SB	2	1495	91.2176	-	-	-	-	-	-	-	-	83.02	-	-
Gabi	SB	-	1306	103.981	-	-	-	-	-	-	-	-	95.78	-	-
Garner	SB	2	2335	-	-	-	-	-	94.8853	66.8853	58.5755	55.5755	78.53	-	YES
Genie	SB	2	2469	111.147	-	-	-	-	-	-	-	-	102.95	-	-
Georgie	SB	2	136	76.1642	-	-	-	-	-	-	-	-	67.97	-	-
Glassel	SB	2	2570	102.608	-	-	-	-	89.9328	68.9328	53.7247	110.725	91.18	-	YES
Global	SB	2	1761	99.8377	-	-	-	-	-	-	-	-	91.64	-	-
Golden Promise	SB	2	235	93.5558	-	-	-	-	-	-	66.7247	79.7247	78.61	-	YES
Goldie	SB	2	1101	108.231	-	-	-	-	83.2298	79.2298	113.454	80.4537	98.92	-	YES
Gondola	SB	-	2555	107.134	-	-	-	-	-	-	-	-	98.94	-	-
Granta	SB	2	1835	88.5986	-	-	-	-	-	-	-	-	80.4	-	-
Gundel	SB	2	2106	115.011	-	-	-	-	-	-	-	-	106.81	-	-
Hacker	SB	2	2627	104.538	-	-	-	-	-	-	-	-	96.34	-	-
Hanka	SB	2	-1	116.613	-	-	-	-	-	-	-	-	108.42	-	-
Harriot	SB	2	1676	82.3766	-	-	-	-	-	-	-	-	74.18	-	-
Hart	SB	2	836	68.776	-	-	-	-	50.5593	57.5593	-	-	67.62	-	YES
Haven	SB	2	2712	104.439	-	-	-	-	-	-	-	-	96.24	-	-
Heather	SB	2	1682	113.784	-	-	-	-	-	-	-	-	105.59	-	-
Hemingway	SB	2	2640	104.384	-	-	-	-	-	-	-	-	96.19	-	-
Henley	SB	2	1936	112.112	-	-	-	-	-	-	-	-	103.92	-	-
Henni	SB	2	1307	74.0445	-	-	-	-	-	-	-	-	65.85	-	-
Heron	SB	2	1107	85.3357	-	-	-	-	69.7443	81.7443	67.7418	50.7418	77.06	-	YES
Hopper	SB	2	1297	104.511	-	-	-	-	-	-	-	-	96.31	-	-
Horizon	SB	2	1423	106.34	-	-	-	-	-	-	-	-	98.14	-	-
Host	SB	2	1295	115.652	-	-	-	-	-	-	-	-	107.46	-	-
Husky AFP2429	SB	2	2429	83.4829	-	-	-	-	-	-	-	-	75.29	-	-
Hydra	SB	2	2031	90.3556	-	-	-	-	-	-	-	-	82.16	-	-
Indola	SB	2	1874	106.718	-	-	-	-	-	-	-	-	98.52	-	-
Ingmar	SB	2	2187	107.473	-	-	-	-	-	-	-	-	99.28	-	-
Invictus	SB	2	2681	99.5438	-	-	-	-	-	-	-	-	91.35	-	-
Isabella	SB	2	2095	102.737	-	-	-	-	-	-	-	-	94.54	-	-
Jargon	SB	2	2263	105.207	-	-	-	-	-	-	-	-	97.01	-	-
JB Maltasia	SB	2	2177	129.514	-	-	-	-	-	-	-	-	121.32	Spring High DP	-
Jersey	SB	2	1870	115.382	-	-	-	-	-	-	-	-	107.19	-	-
Jolika	SB	2	2212	108.489	-	-	-	-	-	-	-	-	100.29	-	-
Kassima	SB	2	2042	105.159	-	-	-	-	-	-	-	-	96.96	-	-
Kelim	SB	2	2566	106.766	-	-	-	-	88.1449	64.1449	-	-	95.01	-	-
Kerstin	SB	2	2620	100.278	-	-	-	-	-	-	-	-	92.08	-	-
Kirsty	SB	2	1748	88.7598	-	-	-	-	-	-	-	-	80.56	-	-
Klaxon	SB	2	456	88.0668	-	-	-	-	-	-	-	-	79.87	-	-
Knightsbridge	SB	2	2203	100.806	-	-	-	-	-	-	-	-	92.61	-	-
Krona	SB	2	1138	105.904	-	-	-	-	129.744	78.7443	76.7247	66.7247	97.57	-	YES
KWS Aurelia	SB	2	2614	105.892	-	-	-	-	-	-	-	-	97.7	-	-
KWS Irina	SB	2	2613	102.64	-	-	-	-	-	-	-	-	94.44	-	-
KWS Lennox	SB	-	2617	95.8841	-	-	-	-	-	-	-	-	87.69	-	-
KWS Orphelia	SB	2	2573	106.952	-	-	-	-	-	-	-	-	98.76	-	-
KWS Spectra	SB	2	2705	102.807	-	-	-	-	-	-	-	-	94.61	-	-
KWS Vitara	SB	2	2706	91.4736	-	-	-	-	-	-	-	-	83.28	-	-
Kym	SB	2	309	89.3933	-	-	-	-	47.3969	36.1969	76.0294	59.0294	67.61	-	YES
Landlord	SB	2	1293	125.188	-	-	-	-	-	-	-	-	116.99	-	-
Linden	SB	2	1415	106.34	-	-	-	-	75.3309	74.3309	100.029	86.0294	94.41	-	YES
Lionheart	SB	-	1596	89.2651	-	-	-	-	-	-	-	-	81.07	-	-
Lithium	SB	2	1946	91.8184	-	-	-	-	-	-	-	-	83.62	-	-
Livet	SB	2	1349	75.1487	-	-	-	-	28.5593	29.5593	72.8186	67.8186	60.78	-	YES
Lorin	SB	-	1559	85.5301	-	-	-	-	-	-	-	-	77.33	-	-
Lucifer	SB	2	1838	96.1004	-	-	-	-	-	-	-	-	87.9	-	-
Macarena	SB	2	1837	89.2169	-	-	-	-	-	-	-	-	81.02	-	-
Macaw	SB	2	1955	91.2361	-	-	-	-	-	-	-	-	83.04	-	-
Madeleine	SB	-	2178	102.112	-	-	-	-	-	-	-	-	93.92	-	-
Madras	SB	2	1364	-	-	-	-	-	80.5593	53.5593	135.908	70.9077	94.78	-	YES
Magellan	SB	2	2554	94.9377	-	-	-	-	-	-	-	-	86.74	-	-
Malt Jagger	SB	2	2626	101.258	-	-	-	-	-	-	-	-	93.06	-	-
Maltby	SB	2	2209	106.808	-	-	-	-	-	-	-	-	98.61	-	-
Mandolin	SB	2	1418	93.0357	-	-	-	-	-	-	-	-	84.84	-	-
Maraca	SB	2	1841	89.0728	-	-	-	-	-	-	-	-	80.88	-	-
Maresi	SB	2	1036	-	-	-	-	-	85.9627	74.9627	115.742	97.7418	103.15	-	YES
Marilyn	SB	-	2612	102.493	-	-	-	-	-	-	-	-	94.3	-	-
Marionette	SB	2	2393	106.278	-	-	-	-	-	-	-	-	98.08	-	-
Marthe	SB	2	-	-	-	-	-	-	107.212	94.2118	135.575	87.5755	115.69	Spring High DP	-
Mary	SB	2	2622	99.9741	-	-	-	-	-	-	-	-	91.78	-	-
Mayflower	SB	2	2628	106.005	-	-	-	-	-	-	-	-	97.81	-	-
Maypole	SB	2	1775	106.451	-	-	-	-	-	-	-	-	98.25	-	-
Melius	SB	2	2641	98.3951	-	-	-	-	-	-	-	-	90.2	-	-
Meltan	SB	2	1099	104.96	-	-	-	-	-	-	-	-	96.76	-	-
Mentor	SB	2	1254	114.441	-	-	-	-	-	-	-	-	106.24	-	-
Mickle	SB	2	2567	106.834	-	-	-	-	-	-	-	-	98.64	-	-
Milford	SB	2	2677	95.4866	-	-	-	-	-	-	-	-	87.29	-	-
Minstrel	SB	2	1937	104.527	-	-	-	-	-	-	-	-	96.33	-	-
Mirage	SB	2	2352	119.599	-	-	-	-	-	-	-	-	111.4	-	-
Momentum	SB	2	2542	103.91	-	-	-	-	-	-	-	-	95.71	-	-
Monika	SB	2	2098	125.299	-	-	-	-	-	-	-	-	117.1	Spring High DP	-
Montoya	SB	2	2551	96.756	-	-	-	-	-	-	-	-	88.56	-	-
Moonshine	SB	2	2423	108.105	-	-	-	-	91.5471	89.9471	-	-	105.19	-	YES
Muirhead	SB	2	2401	104.358	-	-	-	-	-	-	-	-	96.16	-	-
Natasha	SB	2	545	106.933	-	-	-	-	-	-	-	-	98.74	-	YES
Natasia	SB	2	2575	98.692	-	-	-	-	-	-	-	-	90.5	-	-
Neruda	SB	2	1580	123.057	-	-	-	-	-	-	-	-	114.86	-	-
NFC 496-21	SB	-	1497	92.9739	-	-	-	-	-	-	-	-	84.78	-	-
NFC Tipple	SB	2	1966	109.206	-	-	-	-	91.5471	93.1471	108.029	81.0294	102.59	-	YES
Nimbus	SB	2	1744	86.8317	-	-	-	-	-	-	-	-	78.64	-	-
Nizza	SB	-	1678	123.642	-	-	-	-	-	-	-	-	115.45	-	-
NORD 187584	SB	-	2549	98.4597	-	-	-	-	-	-	-	-	90.26	-	-
Novello	SB	2	1768	114.591	-	-	-	-	-	-	-	-	106.39	-	-
NSL 95-1257	SB	2	1581	79.5352	-	-	-	-	-	-	-	-	71.34	Spring Low DP	-
NSL 97-4552	SB	2	1583	118.455	-	-	-	-	-	-	-	-	110.26	-	-
NSL 97-4579	SB	2	1584	95.6193	-	-	-	-	-	-	-	-	87.42	-	-
NSL 98-5065	SB	2	1663	117.727	-	-	-	-	-	-	-	-	109.53	-	-
NSL 99-5363	SB	2	1854	95.9714	-	-	-	-	-	-	-	-	87.77	-	-
Octavia	SB	2	2699	101.179	-	-	-	-	-	-	-	-	92.98	-	-
Odyssey	SB	2	2470	93.3518	-	-	-	-	99.5471	86.7471	100.819	76.8186	97.46	-	YES
Olympic	SB	2	2546	97.2542	-	-	-	-	-	-	-	-	89.06	-	-
Olympus	SB	2	2701	117.999	-	-	-	-	-	-	-	-	109.8	Spring High DP	-
Optic	SB	2	1188	108.185	-	-	-	-	59.7443	100.744	-	-	98.22	-	YES
Optima	SB	-	1434	94.0285	-	-	-	-	-	-	-	-	85.83	-	-
Orkney	SB	-	1652	115.591	-	-	-	-	-	-	-	-	107.39	-	-
Otira	SB	2	1485	79.4255	-	-	-	-	-	-	-	-	71.23	Spring Low DP	-
Overture	SB	2	2465	102.3	-	-	-	-	102.212	83.2118	-	-	104.57	-	YES
Oxbridge	SB	2	1940	82.6804	-	-	-	-	55.9627	62.9627	61.7418	55.7418	69.82	-	YES
Panda	SB	2	2632	82.691	-	-	-	-	-	-	-	-	74.49	-	YES
Panther	SB	2	2418	92.5972	-	-	-	-	79.2298	68.2298	-	-	88.68	-	YES
Paramount	SB	2	2055	106.726	-	-	-	-	-	-	-	-	98.53	-	-
Pasadena	SB	2	-	-	-	-	-	-	83.9328	46.9328	-	123.908	100.62	-	YES
Pathfinder	SB	2	2694	89.7978	-	-	-	-	-	-	-	-	81.6	-	-
Perth	SB	2	1834	102.432	-	-	-	-	-	-	-	-	94.24	-	-
Pewter	SB	2	1575	92.3511	-	-	-	-	-	-	114.908	97.9077	100.33	-	YES
Pinball	SB	2	2273	95.2685	-	-	-	-	-	-	-	-	87.07	-	-
Pinocchio	SB	2	2563	88.6135	-	-	-	-	-	-	-	-	80.42	-	-
Piper	SB	2	2715	103.419	-	-	-	-	-	-	-	-	95.22	-	-
Pitcher	SB	2	1239	132.03	-	-	-	-	-	-	-	-	123.83	-	-
Poker	SB	2	2036	92.2431	-	-	-	-	-	-	-	-	84.05	-	-
Polanski	SB	2	2028	94.5009	-	-	-	-	-	-	-	-	86.3	-	-
Polygena	SB	2	1255	105.704	-	-	-	-	-	-	-	-	97.51	-	-
Pongo	SB	2	1431	107.73	-	-	-	-	-	-	-	-	99.53	-	-
Potter	SB	2	1492	112.544	-	-	-	-	-	-	-	-	104.35	-	-
Power	SB	2	1933	103.789	-	-	-	-	-	-	131.819	86.8186	106.09	-	YES
Prague	SB	2	2130	97.9825	-	-	-	-	78.2118	60.2118	121.819	72.8186	92.21	-	YES
Prestige	SB	2	1566	120.586	-	-	-	-	86.5593	85.5593	123.767	106.767	110.65	-	YES
Prisma	SB	2	802	96.6539	-	-	-	-	57.9328	41.9328	82.7418	60.7418	74	-	YES
Propino	SB	2	2336	116.717	-	-	-	-	82.8543	69.8543	71.7667	51.7667	84.59	-	YES
Protege	SB	2	1567	72.9824	-	-	-	-	-	-	-	-	64.79	-	-
Publican	SB	2	2119	103.793	-	-	-	-	93.7969	77.7969	115.575	86.5755	101.51	-	YES
Putney	SB	2	2053	88.1938	-	-	-	-	-	-	-	-	80	-	-
Quartet	SB	2	1291	108.417	-	-	-	-	-	-	-	-	100.22	-	-
Quench	SB	2	2121	102.233	-	-	-	-	72.2118	78.2118	88.4537	62.4537	86.71	-	YES
Rainbow	SB	2	1301	100.267	-	-	-	-	-	-	-	-	92.07	-	-
Rakaia	SB	2	1741	120.872	-	-	-	-	-	-	-	-	112.68	-	-
Rangoon	SB	2	1758	106.779	-	-	-	-	-	-	-	-	98.58	-	YES
Renaissance	SB	2	2608	102.132	-	-	-	-	-	-	-	-	93.94	-	-
Renata	SB	2	1312	97.0845	-	-	-	-	-	-	-	-	88.89	-	-
Repleat	SB	-	2637	93.0219	-	-	-	-	-	-	-	-	84.83	-	-
RGT Conquest	SB	2	2688	86.2739	-	-	-	-	-	-	-	-	78.08	-	-
RGT Planet	SB	2	2691	103.384	-	-	-	-	-	-	-	-	95.19	-	-
Rhynchostar	SB	2	2562	105.546	-	-	-	-	-	-	-	-	97.35	-	-
Ria	SB	2	895	102.575	-	-	-	-	-	-	-	-	94.38	-	-
Riviera	SB	2	1203	86.1291	-	-	-	-	49.7449	44.9449	111.908	82.9077	81.13	-	YES
Roxana	SB	2	1690	144.837	-	-	-	-	-	-	-	-	136.64	Spring High DP	-
Rummy	SB	2	2034	103.258	-	-	-	-	-	-	-	-	95.06	-	-
Sabel	SB	2	1426	102.567	-	-	-	-	88.1449	68.9449	85.4537	72.4537	89.51	-	YES
Sacha	SB	2	1651	97.1507	-	-	-	-	-	-	-	-	88.95	-	-
Saloon	SB	2	1501	103.788	-	-	-	-	58.5969	66.5969	105.414	86.4142	90.16	-	YES
Samurai	SB	-	1561	97.0093	-	-	-	-	-	-	-	-	88.81	-	-
Sanette	SB	2	2572	102.754	-	-	-	-	-	-	132.908	90.9077	107.47	-	YES
Scandium	SB	2	2096	113.343	-	-	-	-	-	-	-	-	105.15	-	-
Scarlett	SB	2	1361	110.433	-	-	-	-	99.7443	83.7443	111.414	79.4142	102.95	-	YES
Scholar	SB	2	2713	101.694	-	-	-	-	-	-	-	-	93.5	-	-
Scout	SB	2	2172	91.6323	-	-	-	-	-	-	-	-	83.44	-	-
Sebastian	SB	2	1770	122.2	-	-	-	-	98.2298	88.2298	-	-	111.54	Spring High DP	-
Shada	SB	2	2642	95.9314	-	-	-	-	-	-	-	-	87.73	-	-
Shakira	SB	2	2110	105.711	-	-	-	-	72.8543	66.8543	111.029	76.0294	92.5	-	YES
Shaloo	SB	2	2646	106.934	-	-	-	-	-	-	-	-	98.74	-	-
Shandy	SB	2	2478	116.228	-	-	-	-	-	-	-	-	108.03	-	-
Shuffle	SB	2	2397	96.1669	-	-	-	-	93.8853	72.8853	96.4142	79.4142	93.75	-	YES
Sienna	SB	2	2697	110.276	-	-	-	-	-	-	-	-	102.08	-	-
Silicon	SB	2	2040	101.164	-	-	-	-	-	-	-	-	92.97	-	-
Skagen	SB	2	1859	98.3752	-	-	-	-	-	-	-	-	90.18	-	-
Skittle	SB	2	2035	105.025	-	-	-	-	-	-	-	-	96.83	-	-
Snakebite	SB	2	2207	115.129	-	-	-	-	-	-	141.767	90.7667	114.5	-	-
Soldo	SB	2	2485	86.6141	-	-	-	-	-	-	-	-	78.42	-	-
Sorcerer	SB	-	2467	98.7311	-	-	-	-	-	-	-	-	90.53	-	-
Sparkle	SB	2	2568	108.356	-	-	-	-	-	-	-	-	100.16	-	-
Spike	SB	2	1669	103.103	-	-	-	-	-	-	-	-	94.91	-	-
Spiral	SB	2	1424	103.257	-	-	-	-	-	-	-	-	95.06	-	-
Spire	SB	2	1668	87.4505	-	-	-	-	-	-	98.8186	72.8186	84.97	-	YES
Splash	SB	2	1420	77.7076	-	-	-	-	-	-	-	-	69.51	Spring Low DP	-
Spotlight	SB	2	2120	80.4781	-	-	-	-	-	-	-	-	72.28	Spring Low DP	-
Static	SB	2	1427	129.029	-	-	-	-	-	-	139.742	92.7418	119.11	Spring High DP	-
Style	SB	-	2639	93.0799	-	-	-	-	-	-	-	-	84.88	-	-
Summit	SB	2	2402	-	-	-	-	-	-	-	89.7418	62.7418	78.25	-	YES
Surge	SB	-	2636	91.5305	-	-	-	-	-	-	-	-	83.33	-	-
SW 2808	SB	2	2024	96.3519	-	-	-	-	-	-	-	-	88.16	-	-
SW Macsena	SB	2	1950	98.6506	-	-	-	-	-	-	-	-	90.45	-	-
SW Scania	SB	2	1951	107.688	-	-	-	-	-	-	-	-	99.49	-	-
SW Stella	SB	2	1773	96.5227	-	-	-	-	-	-	-	-	88.33	-	-
Sweeney	SB	2	2206	101.269	-	-	-	-	-	-	-	-	93.07	-	-
SY Aboyne	SB	2	2496	89.0141	-	-	-	-	-	-	-	-	80.82	-	-
SY Barrell	SB	2	2497	115.034	-	-	-	-	-	-	-	-	106.84	-	-
SY Firkin	SB	2	2494	104.111	-	-	-	-	-	-	-	-	95.91	-	-
SY Taberna	SB	2	2398	97.8086	-	-	-	-	53.9627	94.9627	-	-	90.9	-	YES
SY Universal	SB	2	2498	108.504	-	-	-	-	-	-	-	-	100.31	-	-
Tabora	SB	2	1688	100.311	-	-	-	-	-	-	-	-	92.11	-	-
Talbot	SB	2	1656	97.0248	-	-	-	-	-	-	-	-	88.83	-	-
Tamise	SB	2	2188	90.297	-	-	-	-	-	-	-	-	82.1	-	-
Tankard	SB	2	1238	85.0692	-	-	-	-	77.3309	84.3309	64.5755	52.5755	78.78	-	YES
Tapestry	SB	2	2175	133.684	-	-	-	-	-	-	-	-	125.49	Spring High DP	-
Taphouse	SB	2	2122	110.561	-	-	-	-	-	-	-	-	102.36	-	-
Tartan	SB	2	2092	116.645	-	-	-	-	-	-	-	-	108.45	-	-
Tavern	SB	2	1498	98.1572	-	-	-	-	59.2298	53.2298	-	-	78.86	-	YES
Tesla	SB	2	2541	111.594	-	-	-	-	-	-	-	-	103.4	-	-
Thistle	SB	2	1416	120.654	-	-	-	-	-	-	-	-	112.46	-	-
Thrift	SB	2	1554	83.5066	-	-	-	-	-	-	-	-	75.31	-	-
Timori	SB	2	1974	98.6868	-	-	-	-	-	-	-	-	90.49	-	-
Toby	SB	2	1864	104.38	-	-	-	-	-	-	-	-	96.18	-	-
Tocada	SB	2	1949	96.2377	-	-	-	-	-	-	-	-	88.04	-	-
Toddy	SB	2	1298	106.14	-	-	-	-	-	-	-	-	97.94	-	-
Token	SB	2	2103	120.028	-	-	-	-	-	-	-	-	111.83	-	-
Torup	SB	2	1311	120.426	-	-	-	-	-	-	-	-	112.23	-	-
Toucan	SB	2	1957	128.49	-	-	-	-	-	-	-	-	120.29	-	-
Trinity	SB	2	1240	123.543	-	-	-	-	-	-	-	-	115.35	-	-
Triumph	SB	2	278	99.457	-	-	-	-	96.3471	88.3471	-	-	103.38	-	YES
Troon	SB	2	1755	87.559	-	-	-	-	70.8543	32.8543	114.819	70.8186	81.38	-	YES
Trosa	SB	2	1313	104.779	-	-	-	-	-	-	-	-	96.58	-	-
Troubadour	SB	2	2357	110.051	-	-	-	-	-	-	-	-	101.85	-	-
Tucson	SB	2	2050	109.544	-	-	-	-	-	-	-	-	101.35	-	-
Turnberry	SB	2	2052	131.101	-	-	-	-	-	-	-	-	122.9	Spring High DP	-
Tweed	SB	2	1965	90.7719	-	-	-	-	-	-	-	-	82.58	-	-
Twister	SB	2	2272	109.246	-	-	-	-	-	-	-	-	101.05	-	-
Tyne	SB	2	750	-	-	-	-	-	68.8543	61.8543	-	-	82.44	-	YES
Typhoon	SB	2	2270	98.4073	-	-	-	-	-	-	-	-	90.21	-	-
Ursa	SB	2	1961	88.0661	-	-	-	-	-	-	-	-	79.87	-	-
Vault	SB	2	2717	101.494	-	-	-	-	-	-	-	-	93.3	-	-
Vegas	SB	2	1659	114.699	-	-	-	-	-	-	-	-	106.5	-	-
Velvet	SB	2	1836	105.295	-	-	-	-	-	-	-	-	97.1	-	-
Virgil	SB	2	2289	118.628	-	-	-	-	-	-	-	-	110.43	-	-
Viskosa	SB	2	1579	95.0236	-	-	-	-	-	-	-	-	86.83	-	-
Vivendi	SB	2	2105	85.1404	-	-	-	-	55.9328	43.9328	82.0294	60.0294	71.41	Spring Low DP	-
Vortex	SB	2	1764	92.067	-	-	-	-	72.3471	73.9471	91.5755	79.5755	87.9	-	YES
Waggon	SB	2	1963	90.2334	-	-	-	-	60.2118	71.2118	97.7418	67.7418	83.43	-	YES
Waltz	SB	2	2029	81.9254	-	-	-	-	-	-	-	-	73.73	Spring Low DP	-
Westminster	SB	2	1939	114.464	-	-	-	-	107.212	96.2118	-	-	114.62	Spring High DP	-
Wicket	SB	2	1968	102.673	-	-	-	-	65.3309	70.3309	62.7247	85.7247	83.36	-	-
Wikingett	SB	-	1681	117.07	-	-	-	-	-	-	-	-	108.87	-	-
Wren	SB	2	1242	107.06	-	-	-	-	-	-	-	-	98.86	-	-
Yard	SB	2	2342	121.419	-	-	-	-	119.559	74.5593	-	-	113.84	-	-
Z 91-103-21	SB	2	1421	81.0527	-	-	-	-	-	-	-	-	72.86	-	-
961374	WB	2	1900	77.0591	-	-	-	-	-	-	-	-	68.86	-	-
Acute	WB	2	2586	119.066	-	-	163.901	154.901	-	-	-	-	125.34	Winter High DP	-
Adelaide	WB	-	1602	99.4724	-	-	-	-	-	-	-	-	91.28	-	-
Alpha	WB	2	-	-	90.3843	139.384	164.833	171.833	-	-	-	-	134.11	Winter High DP	-
Amadea	WB	-	1449	116.998	-	-	-	-	-	-	-	-	108.8	-	-
Angela 6RWB	WB	6	1397	99.3102	-	-	-	-	-	-	-	-	91.11	-	-
Angora	WB	2	1165	121.448	64.1708	113.171	154.91	178.063	-	-	-	-	118.71	-	YES
Antelope	WB	2	1721	83.2278	-	-	-	-	-	-	-	-	75.03	-	-
Antigua	WB	2	1276	92.94	-	-	-	-	-	-	-	-	84.74	-	-
Antonia	WB	2	1438	120.219	-	-	-	-	-	-	-	-	112.02	-	-
Aquarelle	WB	2	1828	118.59	-	-	87.569	161.569	-	-	-	-	101.96	-	-
Archer	WB	2	2447	108.766	69.4347	115.435	133.638	199.638	-	-	-	-	117.74	-	YES
Arctic	WB	6	1211	95.0844	-	-	-	-	-	-	-	-	86.89	-	-
Arrow	WB	2	1445	99.3658	-	-	-	-	-	-	-	-	91.17	-	-
Artist	WB	2	1468	108.338	73.1614	110.161	-	-	-	-	-	-	102.37	-	YES
Avenue	WB	2	1510	107.699	-	-	-	-	-	-	-	-	99.5	-	-
Ayana	WB	2	1344	109.157	-	-	-	-	-	-	-	-	100.96	-	-
Azurel	WB	6	2071	96.2989	-	-	-	-	-	-	-	-	88.1	-	-
Baton	WB	2	1326	79.5913	-	-	-	-	-	-	-	-	71.39	-	-
Becket	WB	2	1385	93.5128	-	-	-	-	-	-	-	-	85.32	-	-
Bistro	WB	2	1392	98.985	70.9989	130.999	108.156	120.156	-	-	-	-	98.22	-	YES
Blazing	WB	2	2375	115.919	71.8029	128.803	125.563	170.563	-	-	-	-	114.89	-	YES
Blythe	WB	2	2076	91.4502	121.999	99.9989	92.7268	118.789	-	-	-	-	97.35	-	YES
Bombay	WB	-	1447	107.27	-	-	-	-	-	-	-	-	99.07	-	-
Boreale	WB	2	1736	102.193	-	-	-	-	-	-	-	-	94	-	-
Breeze	WB	2	1389	104.457	-	-	-	-	-	-	-	-	96.26	-	-
Bronze	WB	2	994	111.213	-	-	77.569	122.569	-	-	-	-	83.17	-	YES
Calliope	WB	2	1907	122.948	-	-	-	-	-	-	-	-	114.75	-	-
Camion	WB	2	1825	83.2931	56.614	79.614	108.66	141.84	-	-	-	-	86.36	-	YES
Campion	WB	2	1531	90.5399	-	-	-	-	-	-	-	-	82.34	-	-
Candy	WB	2	1345	-	56.3005	161.3	88.6295	162.227	-	-	-	-	109.61	-	YES
Cannock	WB	2	1700	99.6698	43.4347	63.4347	-	-	-	-	-	-	74	-	YES
Caption	WB	2	1630	116.497	93.614	144.614	150.563	147.563	-	-	-	-	122.93	Winter High DP	-
Carat	WB	2	1606	118.392	79.614	113.614	-	-	-	-	-	-	109.02	-	YES
Cassata	WB	2	2058	118.052	81.8029	121.803	122.563	146.563	-	-	-	-	110.52	-	YES
Catalunya	WB	2	2249	121.401	-	-	-	-	-	-	-	-	113.2	-	-
Cathay	WB	2	1724	108.273	94.9989	132.999	102.563	136.563	-	-	-	-	107.44	-	YES
CEBECO 02215-05	WB	2	2078	105.358	-	-	-	-	-	-	-	-	97.16	-	-
Cedar	WB	2	2088	-	10.3843	47.3843	65.569	106.569	-	-	-	-	49.98	Winter Low DP	-
Celsius	WB	2	1990	91.9917	-	-	-	-	-	-	-	-	83.8	-	-
Chamomile	WB	2	1532	124.859	79.8029	109.803	120.554	166.554	-	-	-	-	112.67	-	YES
Charleston	WB	2	1980	118.554	-	-	-	-	-	-	-	-	110.36	-	-
Chestnut	WB	2	1052	117.19	-	-	77.5538	135.554	-	-	-	-	89.49	-	YES
Chintz	WB	2	1377	114.793	-	-	-	-	-	-	-	-	106.6	-	-
Chord	WB	2	1387	95.3369	-	-	-	-	-	-	-	-	87.14	-	-
Clara	WB	2	1698	108.853	107.3	97.3005	101.59	140.59	-	-	-	-	103.49	-	YES
Clarine	WB	2	899	-	12.3005	26.3005	88.9939	92.9939	-	-	-	-	47.65	-	YES
Concept	WB	2	1923	135.125	-	-	-	-	-	-	-	-	126.93	Winter High DP	-
Coriolis	WB	2	1894	109.531	72.1708	97.1708	106.018	157.102	-	-	-	-	100.76	-	YES
Corsar	WB	-	1226	100.233	-	-	-	-	-	-	-	-	92.04	-	-
CPBT B20	WB	2	1467	103.622	-	-	-	-	-	-	-	-	95.43	-	-
CPBT B28	WB	2	1529	89.3239	-	-	-	-	-	-	-	-	81.13	-	-
CPBT B66	WB	2	1882	91.6434	-	-	-	-	-	-	-	-	83.45	-	-
Crescendo	WB	2	1316	97.8913	-	-	-	-	-	-	-	-	89.69	-	-
CWB5663-1	WB	2	2008	104.818	-	-	-	-	-	-	-	-	96.62	-	-
Cypress	WB	2	1983	78.2597	-	-	88.9006	100.901	-	-	-	-	68.74	Winter Low DP	-
Damas	WB	6	1450	112.742	-	-	-	-	-	-	-	-	104.55	-	-
Daxor	WB	6	2654	104.14	-	-	-	-	-	-	-	-	95.94	-	-
Daybreak	WB	2	2226	103.852	-	-	-	-	-	-	-	-	95.65	-	-
Demon	WB	-	1625	85.4881	-	-	-	-	-	-	-	-	77.29	-	-
Diadem	WB	2	-	-	-1.61574	36.3843	67.569	119.569	-	-	-	-	47.98	Winter Low DP	-
Diamond	WB	2	1604	81.0222	-	-	76.9939	99.9939	-	-	-	-	65.39	Winter Low DP	-
Elegance	WB	2	1623	109.534	-	-	-	-	-	-	-	-	101.34	-	-
Elmstead	WB	2	1884	104.248	-	-	110.569	159.569	-	-	-	-	104.18	-	YES
Epic	WB	2	1126	88.8443	-	-	-	-	-	-	-	-	80.65	-	-
Ethno	WB	2	1398	99.593	-	-	-	-	-	-	-	-	91.4	-	-
Existenz	WB	-	1729	110.097	-	-	-	-	-	-	-	-	101.9	-	-
Fahrenheit	WB	2	1991	85.8814	45.4887	65.4887	79.5903	92.5903	-	-	-	-	66.17	Winter Low DP	-
Falcon	WB	2	1260	108.14	-	-	-	-	-	-	-	-	99.94	-	-
Fanfare	WB	2	1171	85.3404	56.8029	74.8029	94.6376	87.6376	-	-	-	-	72.2	-	YES
Faraday	WB	2	1892	107.404	65.614	113.614	133.652	196.215	-	-	-	-	115.66	-	YES
Fentara	WB	2	2596	106.758	-	-	118.554	159.554	-	-	-	-	107.67	-	-
Fighter	WB	2	947	90.0546	93.3005	77.3005	100.156	103.156	-	-	-	-	85.15	-	YES
Firefly	WB	2	1059	103.741	60.0921	85.0921	112.902	137.215	-	-	-	-	92.17	-	YES
Flagon	WB	2	1910	85.6819	50.1708	82.1708	104.59	129.59	-	-	-	-	82.8	-	YES
Flute	WB	2	1386	87.7372	-	-	85.1555	110.156	-	-	-	-	73.74	-	-
Gaelic	WB	2	1117	73.6773	22.0921	70.0921	81.6376	135.638	-	-	-	-	68.99	-	YES
Gleam	WB	2	1228	106.548	65.1614	110.161	97.9939	146.994	-	-	-	-	97.73	-	YES
Goldmine	WB	2	1527	108.172	-	-	-	-	-	-	-	-	99.98	-	-
Haka	WB	2	1528	99.9402	-	-	-	-	-	-	-	-	91.74	-	-
Halcyon	WB	2	514	103.05	-	107.489	127.59	167.59	-	-	-	-	109.11	-	YES
Halifax	WB	2	1466	106.054	-	-	-	-	-	-	-	-	97.86	-	-
Hanna	WB	2	1184	79.1507	-	-	-	-	-	-	-	-	70.95	-	-
Harland	WB	2	1530	116.076	-	-	-	-	-	-	-	-	107.88	-	-
Heligan	WB	2	1402	105.055	-	-	-	-	-	-	-	-	96.86	-	-
Honey	WB	2	1324	116.74	62.614	83.614	124.638	114.638	-	-	-	-	92.81	-	YES
Houston	WB	2	1981	118.632	54.4347	106.435	151.847	177.84	-	-	-	-	114.2	-	YES
Hurricane	WB	2	1441	106.819	-	-	128.833	160.833	-	-	-	-	111.55	-	YES
Igri	WB	2	129	85.2941	-	-	92.1555	98.1555	-	-	-	-	71.25	-	YES
Imogen	WB	2	1908	98.7072	-	-	-	-	-	-	-	-	90.51	-	-
Intro	WB	2	1071	110.74	-	-	117.833	159.833	-	-	-	-	108.86	-	YES
Jackpot	WB	-	1543	91.0547	-	-	-	-	-	-	-	-	82.86	-	-
Jerez	WB	6	1213	104.246	-	-	-	-	-	-	-	-	96.05	-	-
Jessica	WB	2	1693	110.097	56.4347	116.435	139.554	127.554	-	-	-	-	102.38	-	YES
Jewel	WB	2	1320	85.7471	24.3843	53.3843	79.9939	114.994	-	-	-	-	64.06	-	YES
Jungle	WB	2	2241	101.983	-	-	104.347	-	-	-	-	-	92.72	-	-
Karisma	WB	2	1001	-	50.1614	99.1614	76.5903	138.59	-	-	-	-	83.63	-	YES
Kaskade	WB	2	451	-	43.0921	99.0921	93.9939	137.994	-	-	-	-	86.04	-	YES
Kestrel	WB	2	1705	101.005	-	-	110.563	131.563	-	-	-	-	93.76	-	YES
Kingston	WB	2	1799	99.5223	-	-	-	-	-	-	-	-	91.33	-	-
Kira	WB	2	733	90.2922	-	-	-	-	-	-	-	-	82.1	-	-
KWS Joy	WB	2	2521	113.045	61.0921	166.092	134.59	116.59	-	-	-	-	110.64	-	YES
Lambada	WB	2	1808	93.2862	-	-	-	-	-	-	-	-	85.09	-	-
Lark	WB	2	1325	92.4192	-	-	-	-	-	-	-	-	84.22	-	-
Laurel	WB	2	1456	122.47	-	-	-	-	-	-	-	-	114.27	-	-
Leonie	WB	2	1471	123.234	74.8029	118.803	-	-	-	-	-	-	110.76	Winter High DP	-
Linnet	WB	2	1127	99.7339	-	-	-	-	-	-	-	-	91.54	-	-
Lorena	WB	6	1458	124.902	-	-	-	-	-	-	-	-	116.71	-	-
Ludine	WB	-	1615	115.919	-	-	-	-	-	-	-	-	107.72	-	-
Madison	WB	6	1282	97.8041	-	-	-	-	-	-	-	-	89.61	-	-
Magie	WB	2	560	101.346	47.3005	144.3	71.5393	98.4768	-	-	-	-	84.95	-	YES
Magnolia	WB	2	1390	97.1609	-	-	-	-	-	-	-	-	88.96	-	-
Mahogany	WB	2	1388	94.7289	-	-	-	-	-	-	-	-	86.53	-	-
Majestic	WB	-	1328	112.484	-	-	-	-	-	-	-	-	104.29	-	-
Malta	WB	2	238	103.796	-	-	-	-	-	-	-	-	95.6	-	-
Malwinta	WB	2	1987	120.978	45.4887	82.4887	-	-	-	-	-	-	88.13	-	YES
Manitou	WB	6	951	93.9098	-	-	-	-	-	-	-	-	85.71	-	-
Mariner	WB	2	1436	108.981	-	94.4887	76.3348	108.335	-	-	-	-	79.71	-	YES
Marinka	WB	2	657	-	20.3005	38.3005	84.9006	97.9006	-	-	-	-	52.85	Winter Low DP	-
Maris Otter	WB	2	232	96.8064	59.0921	126.092	118.59	146.59	-	-	-	-	101.79	-	YES
Maritim	WB	2	1814	78.4431	-	-	-	-	-	-	-	-	70.25	-	-
Masai	WB	2	1469	93.2856	-	-	-	-	-	-	-	-	85.09	-	-
Masquerade	WB	2	1403	89.2568	48.4347	85.4347	134.118	126.285	-	-	-	-	89.07	-	YES
Mead	WB	2	1728	111.313	57.0921	114.092	119.638	65.6376	-	-	-	-	85.91	-	YES
Melanie	WB	2	1160	118.268	-	-	122.335	153.335	-	-	-	-	110.7	Winter High DP	-
Melbourne	WB	-	1603	97.6484	-	-	-	-	-	-	-	-	89.45	-	-
Menhir	WB	-	1696	107.057	-	-	-	-	-	-	-	-	98.86	-	-
Merode	WB	2	1885	81.9976	-	-	-	-	-	-	-	-	73.8	-	-
Mezmaar	WB	2	2514	112.281	75.614	113.614	121.59	199.59	-	-	-	-	116.9	-	YES
Milano	WB	6	1453	116.998	-	-	-	-	-	-	-	-	108.8	-	-
Milena	WB	2	1624	117.419	121.3	154.3	122.785	173.951	-	-	-	-	130.31	Winter High DP	-
Molly	WB	2	1405	98.985	-	-	-	-	-	-	-	-	90.79	-	-
Mombasa	WB	-	1805	101.536	-	-	-	-	-	-	-	-	93.34	-	-
Moonshine	WB	2	1619	112.337	71.8029	149.803	119.638	65.6376	-	-	-	-	96.2	-	YES
Mortimer	WB	2	1824	88.4728	-	-	-	-	-	-	-	-	80.28	-	-
Muscat	WB	6	1214	103.292	-	-	-	-	-	-	-	-	95.1	-	-
Musette	WB	2	1394	94.7289	-	-	-	-	-	-	-	-	86.53	-	-
Nectaria	WB	2	1899	122.249	91.3843	159.384	108.563	178.563	-	-	-	-	124.39	Winter High DP	-
Nocturne	WB	2	1792	108.84	-	-	106.335	134.335	-	-	-	-	95.89	-	-
NORD 96629/46	WB	2	1804	105.094	-	-	-	-	-	-	-	-	96.9	-	-
Oleron	WB	-	1384	101.417	-	-	-	-	-	-	-	-	93.22	-	-
Opal	WB	2	1435	130.229	-	-	90.1555	85.1555	-	-	-	-	81.23	-	YES
Pacific	WB	2	1382	97.2121	-	-	-	-	-	-	-	-	89.02	-	-
Panda	WB	2	397	80.0623	110.999	75.9989	62.3348	92.3348	-	-	-	-	76.71	-	YES
Parasol	WB	2	1730	77.2061	41.1614	75.1614	89.9768	112.414	-	-	-	-	71.54	Winter Low DP	-
Pastoral	WB	2	816	94.091	52.8029	79.8029	90.5903	121.59	-	-	-	-	80.14	-	YES
Pearl	WB	2	1318	120.994	71.9989	185.999	138.569	171.569	-	-	-	-	130.19	Winter High DP	-
Pedigree	WB	2	1715	72.3986	37.1614	56.1614	73.1555	95.1555	-	-	-	-	59.17	Winter Low DP	-
Peridot	WB	2	1321	74.4767	-	-	-	-	-	-	-	-	66.28	Winter Low DP	-
Pict	WB	6	1626	95.9021	-	-	-	-	-	-	-	-	87.71	-	-
Pipkin	WB	2	578	100.367	-	-	94.9143	110.963	-	-	-	-	81.47	-	YES
Pippa	WB	2	1599	106.769	-	-	-	-	-	-	-	-	98.57	-	-
Plaisant	WB	6	395	115.907	-	-	-	-	-	-	-	-	107.71	-	-
Platine	WB	2	1533	92.972	-	-	-	-	-	-	-	-	84.78	-	-
Portrait	WB	2	1287	88.0759	42.1708	74.1708	114.902	130.527	-	-	-	-	82.33	Winter Low DP	-
Prelude	WB	2	1221	99.6745	15.3843	51.3843	97.3348	90.3348	-	-	-	-	63.18	Winter Low DP	-
Puffin	WB	2	806	106.557	-	-	106.901	115.901	-	-	-	-	89.17	-	YES
Purdey	WB	2	2306	119.391	-	-	121.554	153.554	-	-	-	-	110.89	-	YES
Rattle	WB	2	1914	79.1951	-	-	-	-	-	-	-	-	71	-	-
Ravel	WB	2	1317	100.323	-	-	-	-	-	-	-	-	92.13	-	-
Regina	WB	2	1204	114.885	-	-	-	-	-	-	-	-	106.69	-	-
Retriever	WB	2	2065	83.6667	55.1708	100.171	78.5393	116.477	-	-	-	-	79.17	-	YES
Rifle	WB	2	1263	82.2858	-	-	97.1555	114.156	-	-	-	-	77.25	-	YES
Rounder	WB	6	1457	121.254	-	-	-	-	-	-	-	-	113.06	-	-
Royale	WB	-	1464	89.6376	-	-	-	-	-	-	-	-	81.44	-	-
Ruby	WB	2	1646	87.3122	-	-	-	-	-	-	-	-	79.12	-	-
Saffron	WB	2	1880	94.6546	-	-	-	-	-	-	-	-	86.46	-	YES
Saigon	WB	2	1702	88.1366	59.614	92.614	120.569	178.569	-	-	-	-	100.26	-	YES
Scylla	WB	2	1628	91.7854	-	-	-	-	-	-	-	-	83.59	-	-
Selection	WB	2	2067	119.432	-	-	-	-	-	-	-	-	111.24	-	-
Sequel	WB	6	1717	112.633	-	-	-	-	-	-	-	-	104.44	-	-
Sevilla	WB	2	1396	103.265	-	-	-	-	-	-	-	-	95.07	-	-
Shogun	WB	-	1459	124.294	-	-	-	-	-	-	-	-	124.45	-	-
Shogun	WB	-	1522	141.005	-	-	-	-	-	-	-	-	124.45	-	-
Siberia	WB	6	1463	111.376	-	-	-	-	-	-	-	-	103.18	-	-
Silverstone	WB	2	2017	133.028	-	-	-	-	-	-	-	-	124.83	Winter High DP	-
Soloman	WB	2	2513	117.693	85.3843	229.384	149.937	206.715	-	-	-	-	150.18	-	YES
Sombrero	WB	2	1708	85.7762	-	-	91.5538	105.554	-	-	-	-	73.68	-	YES
Sonic	WB	2	1514	87.23	51.9989	93.9989	79.5903	87.5903	-	-	-	-	72.44	-	YES
Spice	WB	2	1285	92.94	-	-	-	-	-	-	-	-	84.74	-	-
Spirit	WB	2	1334	113.653	96.9989	48.9989	138.59	94.5903	-	-	-	-	90.93	-	YES
Sprite	WB	2	954	87.758	-	-	97.5631	108.563	-	-	-	-	77.35	-	YES
Steeple	WB	2	1443	128.55	74.1614	125.161	123.901	135.901	-	-	-	-	109.9	-	YES
Sumo	WB	2	1547	81.3294	41.9989	81.9989	-	-	-	-	-	-	73.59	-	YES
Sunbeam	WB	2	1697	-	113.999	69.9989	166.994	200.994	-	-	-	-	130.5	Winter High DP	-
Sunrise	WB	2	1162	109.896	46.0921	102.092	114.901	128.901	-	-	-	-	92.74	-	YES
Surtees	WB	2	2021	120.163	-	-	-	-	-	-	-	-	111.97	-	-
SW Hillary	WB	2	1786	82.1575	-	-	-	-	-	-	-	-	73.96	-	-
SW Norma	WB	2	2002	126.886	-	-	-	-	-	-	-	-	118.69	-	-
Swallow	WB	2	1706	87.0794	-	-	-	-	-	-	-	-	78.88	-	-
SY Ninkasi	WB	2	2442	113.269	-	-	-	-	-	-	-	-	105.07	-	-
SY Venture	WB	2	2443	98.3075	149.999	102.999	97.8333	133.833	-	-	-	-	108.95	-	YES
Symphony	WB	2	1439	93.8937	-	-	-	-	-	-	-	-	85.7	-	-
Tabetha	WB	2	1404	87.4327	-	-	-	-	-	-	-	-	79.24	-	-
Talisman	WB	2	2517	108.162	-	-	102.833	153.833	-	-	-	-	101	-	YES
Tallica	WB	2	1820	73.3956	-	-	-	-	-	-	-	-	65.2	Winter Low DP	-
Target	WB	2	888	89.1135	-	-	-	-	-	-	-	-	80.92	-	-
Tempo	WB	2	1170	102.422	-	-	-	-	-	-	-	-	94.23	-	-
Thalia	WB	2	1919	104.796	-	-	-	-	-	-	-	-	96.6	-	-
Theresa	WB	6	1223	104.05	-	-	-	-	-	-	-	-	95.85	-	-
Tiffany	WB	2	1266	-	72.4347	136.435	103.833	185.833	-	-	-	-	117.13	-	YES
Tipster	WB	2	1610	107.377	92.4347	111.435	141.724	212.285	-	-	-	-	125.41	-	YES
Toffee	WB	2	1327	93.6352	65.4887	110.489	80.6376	85.6376	-	-	-	-	79.54	-	YES
Tokyo	WB	2	1210	102.497	-	-	-	-	-	-	-	-	94.3	-	YES
Torrent	WB	2	662	127.487	73.1708	142.171	-	181.965	-	-	-	-	124.82	Winter High DP	-
Trick	WB	2	2374	105.242	63.1614	121.161	115.994	153.994	-	-	-	-	104.27	-	YES
Turine	WB	2	1330	107.62	-	90.4887	101.465	149.215	-	-	-	-	94.88	-	YES
Valencia	WB	-	1732	112.529	-	-	-	-	-	-	-	-	104.33	-	-
Valery	WB	-	1553	107.564	-	-	-	-	-	-	-	-	99.37	-	-
Vanessa	WB	2	1448	112.313	-	-	-	-	-	-	-	-	104.12	-	-
Vanquish	WB	2	2376	107.684	42.1708	105.171	94.8333	145.833	-	-	-	-	91.5	-	YES
Verticale	WB	2	-	-	-	-	69.5538	147.554	-	-	-	-	81.73	-	YES
Vertige	WB	2	1335	92.2569	-	-	-	-	-	-	-	-	84.06	-	-
Vilna	WB	2	1451	104.23	-	-	-	-	-	-	-	-	96.03	-	-
Violet	WB	2	1540	103.916	-	-	-	-	-	-	-	-	95.72	-	-
Weaver	WB	2	1536	74.7316	32.9989	65.9989	76.9006	98.9006	-	-	-	-	62.27	-	YES
Whisper	WB	2	1506	74.9202	-	-	-	-	-	-	-	-	66.72	-	-
Wigwam	WB	2	1794	100.468	-	-	93.3348	116.335	-	-	-	-	82.77	-	YES
Willow	WB	2	1055	88.516	-	-	-	-	-	-	-	-	80.32	-	-
Winner	WB	2	1339	91.2032	-	-	-	-	-	-	-	-	83.01	-	-
Winsome	WB	2	2303	112.53	-	-	135.937	177.59	-	-	-	-	121.41	-	-
Wintmalt	WB	2	2135	112.337	-	-	106.335	147.335	-	-	-	-	101.39	-	-
Wizard	WB	2	1442	107.27	-	-	-	-	-	-	-	-	99.07	-	-
Woodcote	WB	2	2082	124.626	-	-	-	-	-	-	-	-	116.43	-	-
Zulu	WB	2	1444	87.2055	-	-	-	-	-	-	-	-	79.01	-	-
Correlation					0.376574	0.610176	0.596707	0.493195	0.599421	0.491066	0.527591	0.378728
