# Supplementary material for: Association Mapping of Diastatic Power in UK Winter and Spring Barley by Exome Sequencing of Phenotypically Contrasting Variety Sets
Source: Front Plant Sci. 2017 Sep 12;8:1566. doi: 10.3389/fpls.2017.01566 (PMC5601066; doi:10.3389/fpls.2017.01566)
Supplement: Supplementary file 2 [file Table2.XLSX]

## Sheet: pf
Table S2: Details of high confidence genes from the Morex reference genome predicted (by homology) as having a putative diastase related function. Gene names are shown along with chromosome, physical position of the start and end of the gene, the number of identified transcripts, functional catagory, AHRD functional annotation and pfam annotation.
Gene	Chromosome	start	end	transcript number	functional_category	AHRD	Pfam
HORVU1Hr1G038920	chr1H	271622937	271625576	4	canonical_gene	beta-amylase 1	PF01373
HORVU1Hr1G038950	chr1H	271979485	271982809	14	canonical_gene	beta-amylase 1	PF01373
HORVU1Hr1G055140	chr1H	404646811	404650023	3	canonical_gene	beta-amylase 1	PF01373
HORVU1Hr1G062690	chr1H	451162601	451167887	6	canonical_gene	Glycogen debranching enzyme	PF00128 , PF02922
HORVU1Hr1G073510	chr1H	503507877	503511220	26	canonical_gene	Alpha-amylase	PF00686
HORVU2Hr1G020970	chr2H	58683395	58687751	7	canonical_gene	beta-amylase 3	PF01373
HORVU2Hr1G043920	chr2H	227741161	227745153	12	canonical_gene	beta-amylase 5	PF01373
HORVU2Hr1G072500	chr2H	520168487	520266097	38	canonical_gene	1,4-alpha-glucan branching enzyme GlgB	PF00128 , PF02806 , PF02922
HORVU2Hr1G077120	chr2H	558171214	558193406	15	canonical_gene	1,4-alpha-glucan branching enzyme GlgB	PF00128 , PF02806 , PF02922
HORVU2Hr1G083320	chr2H	605063929	605065226	1	canonical_gene	Alpha-amylase	none
HORVU2Hr1G088970	chr2H	635867482	635867715	1	transposon_related?	Alpha-amylase	PF13456
HORVU2Hr1G090750	chr2H	645396406	645396928	1	canonical_gene	Alpha-amylase/subtilisin inhibitor	PF00197
HORVU2Hr1G115650	chr2H	735230866	735232788	1	canonical_gene	Alpha-amylase	none
HORVU2Hr1G122260	chr2H	752906333	752907230	1	canonical_gene	Monomeric alpha-amylase inhibitor	PF00234
HORVU2Hr1G122280	chr2H	752961012	752961635	1	canonical_gene	Alpha-amylase inhibitor 4	PF00234
HORVU3Hr1G032160	chr3H	163379460	163399865	3	canonical_gene	beta-amylase 1	PF01373
HORVU3Hr1G067620	chr3H	513485158	513499691	7	canonical_gene	alpha-amylase-like 3	PF00128 , PF07821
HORVU3Hr1G111080	chr3H	682644531	682645579	1	canonical_gene	Alpha-amylase/subtilisin inhibitor	PF00197
HORVU4Hr1G000520	chr4H	739843	743253	2	canonical_gene	beta-amylase 2	PF01373
HORVU4Hr1G000540	chr4H	856951	857338	1	canonical_gene	beta-amylase 7	PF05687
HORVU4Hr1G073620	chr4H	590916578	590916811	1	transposon_related?	Alpha-amylase	PF13456
HORVU4Hr1G084390	chr4H	628636215	628639479	1	canonical_gene	beta-amylase 1	PF01373
HORVU4Hr1G089510	chr4H	642560530	642564723	9	canonical_gene	beta-amylase 5	PF01373
HORVU5Hr1G019490	chr5H	85703637	85703870	1	transposon_related?	Alpha-amylase	PF13456
HORVU5Hr1G068350	chr5H	517452602	517454311	2	canonical_gene	alpha-amylase-like	PF00128 , PF07821
HORVU5Hr1G070160	chr5H	527151532	527163003	32	canonical_gene	Glycogen debranching enzyme	PF00128 , PF02922
HORVU5Hr1G088450	chr5H	581823390	581823623	1	transposon_related?	Alpha-amylase	PF13456
HORVU6Hr1G001150	chr6H	3867801	3868574	1	canonical_gene	Alpha-amylase inhibitor 0.28	PF00234
HORVU6Hr1G006150	chr6H	13516882	13521739	24	canonical_gene	Alpha-amylase	none
HORVU6Hr1G013410	chr6H	27575175	27575408	1	canonical_gene	Alpha-amylase	none
HORVU6Hr1G015520	chr6H	34710534	34710720	1	canonical_gene	beta-amylase 2	PF05687
HORVU6Hr1G015670	chr6H	34891175	34897378	27	canonical_gene	beta-amylase 2	PF01373
HORVU6Hr1G038310	chr6H	194658363	194658596	1	transposon_related?	Alpha-amylase	PF13456
HORVU6Hr1G066330	chr6H	459323841	459324580	1	canonical_gene	Alpha-amylase/trypsin inhibitor	PF00234
HORVU6Hr1G078330	chr6H	533877727	533880539	2	canonical_gene	alpha-amylase-like	PF00128 , PF07821
HORVU6Hr1G078360	chr6H	534112827	534248140	3	canonical_gene	alpha-amylase-like	PF00128
HORVU6Hr1G078420	chr6H	534497900	534499569	1	canonical_gene	alpha-amylase-like	PF00128 , PF07821
HORVU6Hr1G080790	chr6H	542857462	542859181	2	canonical_gene	alpha-amylase-like	PF00128 , PF07821
HORVU7Hr1G002270	chr7H	4380276	4380665	2	transposon_related?	Alpha-amylase	PF13456
HORVU7Hr1G002310	chr7H	4449553	4449786	1	transposon_related?	Alpha-amylase	PF13456
HORVU7Hr1G035020	chr7H	75226686	75227676	1	canonical_gene	Alpha-amylase/trypsin inhibitor	PF00234
HORVU7Hr1G051710	chr7H	195373797	195377881	14	canonical_gene	Glycogen debranching enzyme	PF00128 , PF02922
HORVU7Hr1G051720	chr7H	195400929	195401292	1	canonical_gene	Mutant isoamylase	none
HORVU7Hr1G082830	chr7H	498429609	498438339	23	canonical_gene	1,4-alpha-glucan branching enzyme GlgB	PF00128 , PF02922
HORVU7Hr1G082850	chr7H	498459070	498472490	13	canonical_gene	1,4-alpha-glucan-branching enzyme	PF02806
HORVU7Hr1G091150	chr7H	556167650	556169768	2	canonical_gene	alpha-amylase-like	PF00128 , PF07821
HORVU7Hr1G091240	chr7H	557397068	557398785	1	canonical_gene	alpha-amylase-like	PF00128 , PF07821
HORVU7Hr1G091250	chr7H	557426802	557429688	8	canonical_gene	alpha-amylase-like	PF00128 , PF07821
HORVU7Hr1G112360	chr7H	635238793	635241179	2	canonical_gene	Alpha-amylase	none
HORVU0Hr1G022780	Unmappe	-	-	14	canonical_gene	1,4-alpha-glucan branching enzyme GlgB	PF00128 , PF02922
HORVU0Hr1G022790	Unmappe	-	-	6	canonical_gene	1,4-alpha-glucan branching enzyme GlgB	PF00128 , PF02922
HORVU0Hr1G022810	Unmappe	-	-	19	canonical_gene	1,4-alpha-glucan-branching enzyme	PF00128 , PF02806 , PF02922
HORVU0Hr1G027030	Unmappe	-	-	1	canonical_gene	Alpha-amylase/trypsin inhibitor	PF00234
HORVU0Hr1G032700	Unmappe	-	-	1	canonical_gene	alpha-amylase-like	PF00128 , PF07821
HORVU0Hr1G032850	Unmappe	-	-	5	canonical_gene	alpha-amylase-like	PF00128

## Sheet: For Mapchart
						1H s=0 e=558.535432
beta-amylase 1	chr1H	271622937				"beta-amylase 1"	271.623
						;Bmy1	271.623	c2
beta-amylase 1	chr1H	271979485				"beta-amylase 1"	271.979
beta-amylase 1	chr1H	404646811				"beta-amylase 1"	404.647
Glycogen debranching enzyme	chr1H	451162601				"Glycogen debranching enzyme"	451.163
Alpha-amylase	chr1H	503507877				"Alpha-amylase"	503.508
						2H s=0 e=768.075024
beta-amylase 3	chr2H	58683395				"beta-amylase 3"	58.6834
beta-amylase 5	chr2H	227741161				"beta-amylase 5"	227.741
1,4-alpha-glucan branching enzyme GlgB	chr2H	520168487				"1,4-alpha-glucan branching enzyme GlgB"	520.168
1,4-alpha-glucan branching enzyme GlgB	chr2H	558171214				"1,4-alpha-glucan branching enzyme GlgB"	558.171
Alpha-amylase	chr2H	605063929				"Alpha-amylase"	605.064
Alpha-amylase	chr2H	635867482				"Alpha-amylase"	635.867
Alpha-amylase/subtilisin inhibitor	chr2H	645396406				"Alpha-amylase/subtilisin inhibitor"	645.396
Alpha-amylase	chr2H	735230866				"Alpha-amylase"	735.231
Monomeric alpha-amylase inhibitor	chr2H	752906333				"Monomeric alpha-amylase inhibitor"	752.906
Alpha-amylase inhibitor 4	chr2H	752961012				"Alpha-amylase inhibitor 4"	752.961
						3H s=0 e=699.711114
beta-amylase 1	chr3H	163379460				"beta-amylase 1"	163.379
alpha-amylase-like 3	chr3H	513485158				"alpha-amylase-like 3"	513.485
Alpha-amylase/subtilisin inhibitor	chr3H	682644531				"Alpha-amylase/subtilisin inhibitor"	682.645
						4H s=0 e=647.060158
beta-amylase 2	chr4H	739843				"beta-amylase 2"	0.739843			Bmy1?		MLOC_5168.1	HORVU4Hr1G089510	chr4H	642560530	642564723	beta-amylase 5
beta-amylase 7	chr4H	856951				"beta-amylase 7"	0.856951			Bmy1?		MLOC_5168.1	HORVU4Hr1G089510	chr4H	642560530	642564723	beta-amylase 5
Alpha-amylase	chr4H	590916578				"Alpha-amylase"	590.917			Bmy2	JLOC1_3307.1	MLOC_5168.1	HORVU4Hr1G089510	chr4H	642560530	642564723	beta-amylase 5
						Bmy1/Bmy2	642.561	c2
beta-amylase 1	chr4H	628636215				"beta-amylase 1"	628.636			Bmy2		AK364918	HORVU4Hr1G084390	chr4H	628636215	628639479	beta-amylase 1
						Bmy2	628.636	c2
beta-amylase 5	chr4H	642560530				"beta-amylase 5"	642.561
						5H s=0 e=670.030160
Alpha-amylase	chr5H	85703637				"Alpha-amylase"	85.7036
alpha-amylase-like	chr5H	517452602				"alpha-amylase-like"	517.453
Glycogen debranching enzyme	chr5H	527151532				"Glycogen debranching enzyme"	527.152
Alpha-amylase	chr5H	581823390				"Alpha-amylase"	581.823
						6H s=0 e=583.380513
Alpha-amylase inhibitor 0.28	chr6H	3867801				"Alpha-amylase inhibitor 0.28"	3.8678
Alpha-amylase	chr6H	13516882				"Alpha-amylase"	13.5169
Alpha-amylase	chr6H	27575175				"Alpha-amylase"	27.5752
beta-amylase 2	chr6H	34710534				"beta-amylase 2"	34.7105
beta-amylase 2	chr6H	34891175				"beta-amylase 2"	34.8912
Alpha-amylase	chr6H	194658363				"Alpha-amylase"	194.658
Alpha-amylase/trypsin inhibitor	chr6H	459323841				"Alpha-amylase/trypsin inhibitor"	459.324
alpha-amylase-like	chr6H	533877727				"alpha-amylase-like"	533.878
						Amy1	533.878	c2
alpha-amylase-like	chr6H	534112827				"alpha-amylase-like"	534.113
alpha-amylase-like	chr6H	534497900				"alpha-amylase-like"	534.498
alpha-amylase-like	chr6H	542857462				"alpha-amylase-like"	542.857
						7H s=0 e=657.224000
Alpha-amylase	chr7H	4380276				"Alpha-amylase"	4.38028
Alpha-amylase	chr7H	4449553				"Alpha-amylase"	4.44955
Alpha-amylase/trypsin inhibitor	chr7H	75226686				"Alpha-amylase/trypsin inhibitor"	75.2267
Glycogen debranching enzyme	chr7H	195373797				"Glycogen debranching enzyme"	195.374
Mutant isoamylase	chr7H	195400929				"Mutant isoamylase"	195.401
1,4-alpha-glucan branching enzyme GlgB	chr7H	498429609				"1,4-alpha-glucan branching enzyme GlgB"	498.43
1,4-alpha-glucan-branching enzyme	chr7H	498459070				"1,4-alpha-glucan-branching enzyme"	498.459
alpha-amylase-like	chr7H	556167650				"alpha-amylase-like"	556.168
						Amy2	557.427	c2
alpha-amylase-like	chr7H	557397068				"alpha-amylase-like"	557.397
alpha-amylase-like	chr7H	557426802				"alpha-amylase-like"	557.427
Alpha-amylase	chr7H	635238793				"Alpha-amylase"	635.239
						Un s=0 e=249.774706
1,4-alpha-glucan branching enzyme GlgB	chrUn	115113639				"1,4-alpha-glucan branching enzyme GlgB"	115.114
1,4-alpha-glucan branching enzyme GlgB	chrUn	115122713				"1,4-alpha-glucan branching enzyme GlgB"	115.123
1,4-alpha-glucan-branching enzyme	chrUn	115133532				"1,4-alpha-glucan-branching enzyme"	115.134
Alpha-amylase/trypsin inhibitor	chrUn	143355891				"Alpha-amylase/trypsin inhibitor"	143.356
alpha-amylase-like	chrUn	195047112				"alpha-amylase-like"	195.047
alpha-amylase-like	chrUn	196261498				"alpha-amylase-like"	196.261
